# Supplementary material for: Identification of Single and Combined Serum Metabolites Associated with Food Intake
Source: Metabolites. 2022 Sep 27;12(10):908. doi: 10.3390/metabo12100908 (PMC9607433; doi:10.3390/metabo12100908)
Supplement: Supplementary file 1 [file metabolites-12-00908-s001.zip]

Archive with 2 entries (2 files):
- Suppl Table S1.xlsx
- Suppl Table S2.xlsx
