# Supplementary material for: Identification of Single and Combined Serum Metabolites Associated with Food Intake
Source: Metabolites. 2022 Sep 27;12(10):908. doi: 10.3390/metabo12100908 (PMC9607433; doi:10.3390/metabo12100908)
Supplement: Supplementary file 1 [file metabolites-12-00908-s001.zip › Suppl Table S1.xlsx]

## Sheet: Suppl table 1
Supplemental Table S1
Food group/items	Metabolite	Peak	rho	p	AUC
Mushrooms	glucose	3.85227341896347	0.241	<0,001	0.592
Sellery	imidazole	8.03354320713959	-0.263	0.005	0.224
Soy beverages	histidine	7.04852812652956	0.241	<0,001	0.638
	unidentified	3.60089891553964	-0.244	0.009	0.383
	glycine	3.55534731808126	0.319	<0,001	0.71
	phosphocholine + acetylcholine + phosphoethanolamine + lipids/ffa	3.21256390432148	-0.283	0.002	0.336
	glutamine + unidentified	2.15517069821969	0.292	0.002	0.696
	unidentified	1.07507812224351	0.244	0.009	0.644
	3-hydroxyisobutyrate	1.06881095615025	-0.254	0.006	0.32
	valine	1.04282514551963	-0.274	0.003	0.368
	valine	1.02891509394677	-0.286	0.002	0.361
	valine	0.988254943195327	-0.262	0.005	0.373
	valine	0.978854194055427	-0.242	<0,001	0.393
	leucine	0.965020571337362	-0.271	0.004	0.375
	isoleucine	0.922526128070822	-0.265	0.004	0.379
	lipids/ffa	0.828212921252635	-0.248	0.008	0.344
Soybeans	(asparagine)	2.93115286096284	0.252	0.007	0.891
	valine	0.988254943195327	0.241	<0,001	0.878
	valine	0.978854194055427	0.264	0.005	0.904
Soy products	creatine	3.92526297529359	-0.249	0.007	0.385
	glycine	3.55534731808126	0.442	<0,001	0.776
	creatine + lysine	3.03073965876195	-0.292	0.002	0.367
	trimethylamine	2.8942377240964	0.253	0.007	0.609
	unidentified	2.88430197297293	0.331	<0,001	0.656
	NAAs	2.03586525588324	0.273	0.003	0.642
	valine	1.04282514551963	-0.264	0.005	0.313
	valine	1.02891509394677	-0.264	0.004	0.312
	leucine	0.965020571337362	-0.303	0.001	0.299
Soy total	histidine	7.04852812652956	0.287	0.002	0.599
	creatinine	4.04785485838628	-0.251	0.007	0.371
	creatine	3.92526297529359	-0.343	<0,001	0.322
	unidentified	3.60930608956719	-0.245	0.009	0.359
	unidentified	3.60089891553964	-0.298	0.001	0.327
	glycine	3.55534731808126	0.435	<0,001	0.761
	creatine + lysine	3.03073965876195	-0.345	<0,001	0.32
	trimethylamine	2.8942377240964	0.263	0.005	0.626
	unidentified	2.88430197297293	0.295	0.001	0.641
	lipids/ffa	2.74145644335932	0.262	0.005	0.62
	glutamine + unidentified	2.15517069821969	0.329	<0,001	0.681
	NAAs	2.03586525588324	0.34	<0,001	0.674
	arginine + lysine	1.88713470445034	-0.24	<0,001	0.352
	lipids/ffa	1.57599283657608	0.247	0.008	0.624
	unidentified	1.07507812224351	0.302	0.001	0.659
	valine	1.04282514551963	-0.299	0.001	0.323
	valine	1.02891509394677	-0.303	0.001	0.317
	valine	0.988254943195327	-0.269	0.004	0.343
	valine	0.978854194055427	-0.26	0.005	0.348
	(2-aminobutyrate)	0.973122029945731	-0.254	0.006	0.336
	leucine	0.965020571337362	-0.328	<0,001	0.31
Legumes	creatine	3.92526297529359	-0.329	<0,001	0.358
	myo-inositol	3.6316997440224	0.285	0.002	0.648
	myo-inositol	3.6203118446578	0.265	0.004	0.6
	creatine + lysine	3.03073965876195	-0.304	0.001	0.373
	proline	1.98412292118639	-0.273	0.003	0.356
	unidentified	1.08256815001351	0.264	0.005	0.6
Legume products	unidentified	3.94452304670217	-0.332	<0,001	0.336
	glucose + glutamine	3.76850739410712	-0.241	<0,001	0.375
	glucose	3.25207762225098	-0.241	<0,001	0.38
	creatine + lysine	3.03073965876195	-0.345	<0,001	0.285
	glutamine + methionine	2.13193632636173	-0.244	0.009	0.384
Cruciferous vegetables	unidentified	4.50925585478935	0.258	0.006	0.593
	myo-inositol	3.6203118446578	0.252	0.007	0.607
	methanol	3.3570908687406	0.326	<0,001	0.611
	creatine + lysine	3.03073965876195	-0.323	<0,001	0.319
	unidentified	2.88430197297293	0.288	0.002	0.667
	glutamine + unidentified	2.15517069821969	0.499	<0,001	0.721
	leucine	0.965020571337362	-0.281	0.002	0.339
Lingon- and cranberries	None p<0.01
Fruit and berries other	3-hydroxyburyrate + proline	4.13620661453038	-0.325	<0,001	0.264
	unidentified	3.98755249195228	-0.33	<0,001	0.358
	unidentified	3.98105603929463	-0.3	0.001	0.407
	unidentified	3.87290920975837	-0.321	<0,001	0.276
	unidentified	3.68160778620414	-0.341	<0,001	0.314
	unidentified	3.67503490469169	-0.246	0.008	0.39
	unidentified	3.59371460318882	-0.289	0.002	0.361
	unidentified	3.58698886396678	-0.306	<0,001	0.425
	proline + taurine	3.41846323914173	-0.262	0.005	0.534
	methanol	3.3570908687406	0.279	0.003	0.522
	unidentified	3.35189370661447	-0.342	<0,001	0.337
	proline	3.32468503430712	-0.243	0.009	0.301
	unidentified	3.28471274324884	-0.338	<0,001	0.282
	unidentified	3.2724076976267	-0.336	<0,001	0.318
	unidentified	2.99137879854204	-0.26	0.005	0.427
	valine	2.26270609691758	-0.281	0.002	0.504
	proline + unidentified	2.07522611610314	-0.337	<0,001	0.372
	proline + unidentified	2.06116320682069	-0.245	0.009	0.328
	proline + unidentified	1.99283581063312	-0.263	0.005	0.306
	unidentified	1.08256815001351	0.281	0.002	0.486
	unidentified	1.07507812224351	0.249	0.008	0.438
	isoleucine	1.00881430513543	-0.25	0.007	0.476
	isoleucine	0.998267123173594	-0.252	0.007	0.457
	valine	0.988254943195327	-0.25	0.007	0.541
	leucine	0.965020571337362	-0.269	0.004	0.527
	isoleucine	0.93177401950113	-0.36	<0,001	0.375
	isoleucine	0.922526128070822	-0.289	0.002	0.43
Fruit and berries total	3-hydroxyburyrate + proline	4.13620661453038	-0.298	0.001	0.264
	unidentified	3.98755249195228	-0.297	0.001	0.358
	unidentified	3.98105603929463	-0.266	0.004	0.407
	unidentified	3.87290920975837	-0.33	<0,001	0.276
	unidentified	3.69009138908649	-0.244	0.009	0.352
	unidentified	3.68160778620414	-0.292	0.002	0.314
	unidentified	3.67503490469169	-0.246	0.008	0.39
	unidentified	3.59371460318882	-0.279	0.003	0.361
	unidentified	3.58698886396678	-0.27	0.004	0.425
	methanol	3.3570908687406	0.317	<0,001	0.522
	unidentified	3.35189370661447	-0.346	<0,001	0.337
	unidentified	3.29334920384078	0.247	0.008	0.555
	unidentified	3.28471274324884	-0.35	<0,001	0.282
	unidentified	3.2724076976267	-0.332	<0,001	0.318
	unidentified	2.99137879854204	-0.264	0.005	0.427
	valine	2.26270609691758	-0.244	0.009	0.504
	proline + unidentified	2.07522611610314	-0.312	<0,001	0.372
	acetate	1.91441980561249	0.246	0.008	0.649
	unidentified	1.08256815001351	0.305	<0,001	0.486
	isoleucine	0.998267123173594	-0.25	0.007	0.457
	valine	0.988254943195327	-0.246	0.008	0.541
	isoleucine	0.93177401950113	-0.353	<0,001	0.375
	isoleucine	0.922526128070822	-0.259	0.005	0.43
Citrus fruits	unidentified	4.02752478301056	0.248	0.008	0.637
	unidentified	3.29334920384078	0.503	<0,001	0.754
	unidentified	3.10181849372217	0.374	<0,001	0.683
Citrus juices	unidentified	3.29334920384078	0.302	0.001	0.638
Citrus total	unidentified	7.43946171881077	0.311	<0,001	0.631
	unidentified	3.29334920384078	0.628	<0,001	0.743
	unidentified	3.10181849372217	0.41	<0,001	0.651
	(asparagine)	2.93115286096284	0.265	0.004	0.538
	acetate	1.91441980561249	0.26	0.005	0.637
Nuts and almonds	unidentified	3.43955760306541	0.278	0.003	0.621
	proline + unidentified	3.43321400811735	-0.252	0.007	0.426
	unidentified	2.88430197297293	0.299	0.001	0.696
	lipids/ffa + (methylguanidine)	2.83164249201853	-0.253	0.007	0.398
	citrate	2.68627481019666	0.256	0.006	0.557
	citrate	2.66571544825655	0.271	0.004	0.599
	citrate	2.53708568563499	0.274	0.003	0.571
	unidentified	1.08256815001351	0.351	<0,001	0.714
	unidentified	1.07507812224351	0.397	<0,001	0.745
Juices (not citrus)	glutamine + unidentified	2.47349687844477	0.291	0.002	0.698
	glutamine	2.4635611273213	0.251	0.007	0.664
	glutamine	2.45286108764987	0.276	0.003	0.68
	glutamine	2.44070889973731	0.255	0.006	0.666
	glutamine	2.42993243121109	0.247	0.008	0.659
Sugar sweetened beverages	Aspargine	4.01865903585423	-0.273	0.003	0.371
	unidentified	3.35189370661447	0.251	0.007	0.629
Coffee	histidine	7.04852812652956	-0.306	<0,001	0.334
	alanine	3.79426391817336	-0.247	0.008	0.368
	glucose	3.424730405235	-0.264	0.005	0.367
	proline	3.33507935855937	-0.25	0.007	0.341
	proline	3.33041719841682	-0.261	0.005	0.344
	unidentified	0.93949333383552	-0.258	0.006	0.353
Black tea	None p<0.01
Rooibos tea	unidentified	3.97089100160677	-0.254	0.006	0.226
Green and herbal tea	aspargine	4.01865903585423	0.255	0.006	0.641
	unidentified	3.94452304670217	0.25	0.007	0.666
	glycine	3.55534731808126	0.242	0.009	0.643
	methanol	3.3570908687406	0.287	0.002	0.67
Red meat	(3-methylhistidine)	6.95864779328953	0.265	0.004	0.701
	creatinine	4.04785485838628	0.26	0.005	0.693
	creatine	3.92526297529359	0.511	<0,001	0.8
	unidentified	3.60930608956719	0.315	<0,001	0.739
	unidentified	3.60089891553964	0.345	<0,001	0.753
	glycine	3.55534731808126	-0.489	<0,001	0.171
	methanol	3.3570908687406	-0.329	<0,001	0.335
	phosphocholine + acetylcholine + phosphoethanolamine + lipids/ffa	3.21256390432148	0.274	0.003	0.704
	creatinine + ornithine	3.03708325371001	0.286	0.002	0.721
	creatine + lysine	3.03073965876195	0.535	<0,001	0.824
	(asparagine)	2.94567434337407	-0.255	0.006	0.379
	trimethylamine	2.8942377240964	-0.354	<0,001	0.331
	unidentified	2.88430197297293	-0.319	<0,001	0.359
	unidentified	2.27791543902197	0.25	0.007	0.69
	valine	2.26270609691758	0.31	<0,001	0.733
	valine	2.25452820945441	0.309	<0,001	0.704
	glutamine + unidentified	2.15517069821969	-0.369	<0,001	0.276
	acetate	1.91441980561249	-0.274	0.003	0.348
	arginine + lysine	1.88713470445034	0.304	0.001	0.727
	unidentified	1.07507812224351	-0.301	0.001	0.338
	3-hydroxyisobutyrate	1.06881095615025	0.374	<0,001	0.768
	valine	1.04282514551963	0.383	<0,001	0.767
	valine	1.02891509394677	0.391	<0,001	0.769
	valine	0.988254943195327	0.382	<0,001	0.761
	valine	0.978854194055427	0.374	<0,001	0.759
	(2-aminobutyrate)	0.973122029945731	0.277	0.003	0.718
	leucine	0.965020571337362	0.333	<0,001	0.742
	leucine + isoleucine	0.94606621534797	0.269	0.004	0.706
	isoleucine	0.922526128070822	0.249	0.008	0.704
Red meat products/Processed meat	creatinine	4.04785485838628	0.303	0.001	0.713
	creatine	3.92526297529359	0.434	<0,001	0.778
	glycine	3.55534731808126	-0.368	<0,001	0.248
	methanol	3.3570908687406	-0.267	0.004	0.328
	creatinine + ornithine	3.03708325371001	0.268	0.004	0.706
	creatine + lysine	3.03073965876195	0.422	<0,001	0.777
	trimethylamine	2.8942377240964	-0.277	0.003	0.353
	unidentified	2.88430197297293	-0.305	<0,001	0.338
	glutamine + unidentified	2.15517069821969	-0.35	<0,001	0.262
	arginine + lysine	1.88713470445034	0.277	0.003	0.696
	unidentified	1.08256815001351	-0.296	0.001	0.313
	unidentified	1.07507812224351	-0.27	0.004	0.342
	3-hydroxyisobutyrate	1.06881095615025	0.331	<0,001	0.749
	valine	1.04282514551963	0.277	0.003	0.693
	valine	1.02891509394677	0.29	0.002	0.697
	valine	0.988254943195327	0.244	0.009	0.671
	valine	0.978854194055427	0.246	0.008	0.673
	(2-aminobutyrate)	0.973122029945731	0.259	0.005	0.693
	leucine	0.965020571337362	0.283	0.002	0.701
	isoleucine	0.922526128070822	0.253	0.007	0.687
Poultry	(3-methylhistidine)	6.95864779328953	0.241	<0,001	0.687
	creatinine	4.04785485838628	0.332	<0,001	0.68
	creatine	3.92526297529359	0.518	<0,001	0.87
	unidentified	3.60930608956719	0.335	<0,001	0.743
	unidentified	3.60089891553964	0.343	<0,001	0.751
	glycine	3.55534731808126	-0.403	<0,001	0.189
	creatinine + ornithine	3.03708325371001	0.282	0.002	0.68
	creatine + lysine	3.03073965876195	0.524	<0,001	0.886
	lysine + 2-oxoglutarate	3.01201458933694	0.254	0.006	0.645
	trimethylamine	2.8942377240964	-0.34	<0,001	0.256
	unidentified	2.88430197297293	-0.28	0.003	0.311
	valine	2.26270609691758	0.301	0.001	0.724
	valine	2.25452820945441	0.282	0.002	0.7
	glutamine + unidentified	2.15517069821969	-0.317	<0,001	0.252
	unidentified	1.07507812224351	-0.31	<0,001	0.307
	3-hydroxyisobutyrate	1.06881095615025	0.384	<0,001	0.819
	valine	1.04282514551963	0.377	<0,001	0.762
	valine	1.02891509394677	0.38	<0,001	0.764
	valine	0.988254943195327	0.385	<0,001	0.761
	valine	0.978854194055427	0.397	<0,001	0.762
	leucine	0.965020571337362	0.306	<0,001	0.721
	leucine + isoleucine	0.94606621534797	0.303	0.001	0.7
Meat total	creatinine	4.04785485838628	0.364	<0,001	0.724
	creatine	3.92526297529359	0.553	<0,001	0.805
	unidentified	3.60930608956719	0.344	<0,001	0.73
	unidentified	3.60089891553964	0.382	<0,001	0.75
	glycine	3.55534731808126	-0.506	<0,001	0.175
	methanol	3.3570908687406	-0.327	<0,001	0.332
	creatinine + ornithine	3.03708325371001	0.322	<0,001	0.721
	creatine + lysine	3.03073965876195	0.551	<0,001	0.814
	(asparagine)	2.94567434337407	-0.251	0.007	0.397
	trimethylamine	2.8942377240964	-0.407	<0,001	0.313
	unidentified	2.88430197297293	-0.392	<0,001	0.333
	unidentified	2.27791543902197	0.247	0.008	0.667
	valine	2.26270609691758	0.3	0.001	0.719
	valine	2.25452820945441	0.313	<0,001	0.699
	glutamine + unidentified	2.15517069821969	-0.407	<0,001	0.255
	acetate	1.91441980561249	-0.285	0.002	0.355
	arginine + lysine	1.88713470445034	0.328	<0,001	0.73
	unidentified	1.08256815001351	-0.244	0.009	0.341
	unidentified	1.07507812224351	-0.34	<0,001	0.318
	3-hydroxyisobutyrate	1.06881095615025	0.396	<0,001	0.765
	valine	1.04282514551963	0.429	<0,001	0.765
	valine	1.02891509394677	0.435	<0,001	0.765
	isoleucine	1.00881430513543	0.248	0.008	0.669
	valine	0.988254943195327	0.412	<0,001	0.749
	valine	0.978854194055427	0.412	<0,001	0.749
	(2-aminobutyrate)	0.973122029945731	0.289	0.002	0.728
	leucine	0.965020571337362	0.382	<0,001	0.753
	leucine + isoleucine	0.94606621534797	0.279	0.003	0.693
	isoleucine	0.93177401950113	0.245	0.009	0.689
	isoleucine	0.922526128070822	0.29	0.002	0.72
Fatty fish	creatine	3.92526297529359	0.314	<0,001	0.747
	glucose	3.424730405235	-0.26	0.005	0.355
	proline	3.33507935855937	-0.305	<0,001	0.303
	proline	3.33041719841682	-0.305	<0,001	0.299
	proline	3.32468503430712	-0.263	0.005	0.313
	creatine + lysine	3.03073965876195	0.283	0.002	0.733
	unidentified	2.88430197297293	-0.255	0.006	0.334
	lipids/ffa	2.23908958078563	-0.245	0.009	0.354
	proline + unidentified	2.00972658754302	-0.294	0.002	0.295
Lean fish	creatinine	4.04785485838628	0.258	0.006	0.622
	glycine	3.55534731808126	-0.243	0.009	0.331
	methanol	3.3570908687406	-0.296	0.001	0.239
	creatine + lysine	3.03073965876195	0.274	0.003	0.716
	3-hydroxyisobutyrate	1.06881095615025	0.284	0.002	0.68
Shellfish	creatine	3.92526297529359	0.245	0.009	0.706
	myo-inositol	3.6316997440224	-0.303	0.001	0.21
	myo-inositol	3.6203118446578	-0.342	<0,001	0.184
	methanol	3.3570908687406	-0.383	<0,001	0.171
	glutamine + unidentified	2.15517069821969	-0.347	<0,001	0.193
Fish and shellfish total	creatinine	4.04785485838628	0.256	0.006	0.625
	creatine	3.92526297529359	0.414	<0,001	0.748
	myo-inositol	3.6203118446578	-0.264	0.005	0.328
	glycine	3.55534731808126	-0.306	<0,001	0.276
	methanol	3.3570908687406	-0.322	<0,001	0.338
	creatine + lysine	3.03073965876195	0.443	<0,001	0.77
	glutamine + unidentified	2.15517069821969	-0.285	0.002	0.336
	acetate	1.91441980561249	-0.258	0.006	0.351
	unidentified	1.08256815001351	-0.253	0.007	0.308
	unidentified	1.07507812224351	-0.247	0.008	0.345
	3-hydroxyisobutyrate	1.06881095615025	0.302	0.001	0.709
	valine	1.04282514551963	0.245	0.009	0.656
	valine	1.02891509394677	0.25	0.007	0.659
Eggs	histidine	7.04852812652956	-0.296	0.001	0.36
	creatinine	4.04785485838628	0.268	0.004	0.646
	unidentified	3.60930608956719	0.277	0.003	0.68
	unidentified	3.60089891553964	0.316	<0,001	0.68
	glycine	3.55534731808126	-0.256	0.006	0.334
	phosphocholine + acetylcholine + phosphoethanolamine + lipids/ffa	3.21256390432148	0.25	0.007	0.67
	creatine + lysine	3.03073965876195	0.334	<0,001	0.7
	valine	2.26270609691758	0.241	<0,001	0.65
	valine	2.25452820945441	0.31	<0,001	0.671
	glutamine + unidentified	2.15517069821969	-0.311	<0,001	0.332
	arginine + lysine	1.88713470445034	0.251	0.007	0.68
	3-hydroxyisobutyrate	1.06881095615025	0.37	<0,001	0.728
	valine	1.04282514551963	0.416	<0,001	0.721
	valine	1.02891509394677	0.418	<0,001	0.723
	isoleucine	1.00881430513543	0.38	<0,001	0.684
	isoleucine	0.998267123173594	0.349	<0,001	0.676
	valine	0.988254943195327	0.374	<0,001	0.699
	valine	0.978854194055427	0.336	<0,001	0.678
	(2-aminobutyrate)	0.973122029945731	0.353	<0,001	0.719
	leucine	0.965020571337362	0.436	<0,001	0.735
	leucine + isoleucine	0.94606621534797	0.251	0.007	0.629
	isoleucine	0.93177401950113	0.343	<0,001	0.687
	isoleucine	0.922526128070822	0.364	<0,001	0.712
Milk	histidine	7.04852812652956	-0.243	0.009	0.38
	creatinine	4.04785485838628	0.318	<0,001	0.638
	creatine	3.92526297529359	0.42	<0,001	0.73
	unidentified	3.60930608956719	0.264	0.005	0.657
	unidentified	3.60089891553964	0.308	<0,001	0.673
	glycine	3.55534731808126	-0.344	<0,001	0.31
	methanol	3.3570908687406	-0.26	0.005	0.378
	creatinine + ornithine	3.03708325371001	0.277	0.003	0.626
	creatine + lysine	3.03073965876195	0.48	<0,001	0.78
	glutamine + unidentified	2.47349687844477	-0.25	0.007	0.349
	glutamine	2.4635611273213	-0.254	0.006	0.359
	valine	2.26270609691758	0.262	0.005	0.654
	glutamine + unidentified	2.15517069821969	-0.374	<0,001	0.277
	arginine + lysine	1.89447187451075	0.24	<0,001	0.627
	arginine + lysine	1.88713470445034	0.391	<0,001	0.741
	unidentified	1.08256815001351	-0.304	0.001	0.35
	unidentified	1.07507812224351	-0.265	0.004	0.375
	3-hydroxyisobutyrate	1.06881095615025	0.289	0.002	0.701
	valine	1.04282514551963	0.305	<0,001	0.664
	valine	1.02891509394677	0.303	0.001	0.665
	valine	0.988254943195327	0.297	0.001	0.659
	valine	0.978854194055427	0.286	0.002	0.648
	leucine	0.965020571337362	0.303	0.001	0.663
	isoleucine	0.922526128070822	0.243	0.009	0.628
Fermented dairy products	creatinine	4.04785485838628	0.301	0.001	0.605
	creatine	3.92526297529359	0.371	<0,001	0.726
	unidentified	3.60930608956719	0.321	<0,001	0.689
	unidentified	3.60089891553964	0.353	<0,001	0.705
	glycine	3.55534731808126	-0.409	<0,001	0.263
	methanol	3.3570908687406	-0.251	0.007	0.353
	betaine	3.2592619346018	-0.246	0.008	0.367
	phosphocholine + acetylcholine + phosphoethanolamine + lipids/ffa	3.21256390432148	0.271	0.004	0.662
	ornithine + tyrosine	3.04923544162256	-0.283	0.002	0.344
	creatine + lysine	3.03073965876195	0.452	<0,001	0.777
	unidentified	2.27791543902197	0.295	0.001	0.641
	valine	2.26270609691758	0.269	0.004	0.655
	valine	2.25452820945441	0.27	0.004	0.648
	glutamine + unidentified	2.15517069821969	-0.389	<0,001	0.272
	acetate	1.91441980561249	-0.277	0.003	0.385
	arginine + lysine	1.88713470445034	0.287	0.002	0.713
	unidentified	1.08256815001351	-0.439	<0,001	0.25
	unidentified	1.07507812224351	-0.438	<0,001	0.271
	3-hydroxyisobutyrate	1.06881095615025	0.321	<0,001	0.72
	valine	1.04282514551963	0.397	<0,001	0.708
	valine	1.02891509394677	0.407	<0,001	0.714
	isoleucine	1.00881430513543	0.331	<0,001	0.643
	isoleucine	0.998267123173594	0.276	0.003	0.63
	valine	0.988254943195327	0.392	<0,001	0.7
	valine	0.978854194055427	0.366	<0,001	0.682
	(2-aminobutyrate)	0.973122029945731	0.303	0.001	0.715
	leucine	0.965020571337362	0.361	<0,001	0.684
	leucine + isoleucine	0.94606621534797	0.241	<0,001	0.611
	isoleucine	0.93177401950113	0.26	0.005	0.662
	isoleucine	0.922526128070822	0.339	<0,001	0.697
Cheese	glucose	5.22997995551503	0.281	0.002	0.641
	glucose	3.88681926133124	0.254	0.006	0.645
	unidentified	3.60930608956719	0.254	0.006	0.642
	unidentified	3.60089891553964	0.313	<0,001	0.664
	glycine	3.55534731808126	-0.246	0.008	0.354
	?	3.26636981809782	-0.284	0.002	0.362
	phosphocholine + acetylcholine + phosphoethanolamine + lipids/ffa	3.21256390432148	0.254	0.006	0.658
	creatine + lysine	3.03073965876195	0.328	<0,001	0.743
	lipids/ffa + (methylguanidine)	2.83164249201853	0.246	0.008	0.601
	valine	2.26270609691758	0.272	0.003	0.639
	valine	2.25452820945441	0.294	0.001	0.624
	unidentified	1.08256815001351	-0.329	<0,001	0.272
	unidentified	1.07507812224351	-0.384	<0,001	0.286
	valine	1.04282514551963	0.366	<0,001	0.663
	valine	1.02891509394677	0.39	<0,001	0.671
	isoleucine	1.00881430513543	0.37	<0,001	0.625
	isoleucine	0.998267123173594	0.352	<0,001	0.621
	valine	0.988254943195327	0.364	<0,001	0.651
	valine	0.978854194055427	0.334	<0,001	0.636
	(2-aminobutyrate)	0.973122029945731	0.309	<0,001	0.708
	leucine	0.965020571337362	0.354	<0,001	0.657
	isoleucine	0.93177401950113	0.323	<0,001	0.638
	isoleucine	0.922526128070822	0.361	<0,001	0.656
Dairy total	creatinine	4.04785485838628	0.314	<0,001	0.606
	creatine	3.92526297529359	0.458	<0,001	0.749
	unidentified	3.60930608956719	0.333	<0,001	0.7
	unidentified	3.60089891553964	0.394	<0,001	0.723
	glycine	3.55534731808126	-0.424	<0,001	0.295
	methanol	3.3570908687406	-0.291	0.002	0.376
	phosphocholine + acetylcholine + phosphoethanolamine + lipids/ffa	3.21256390432148	0.257	0.006	0.689
	ornithine + tyrosine	3.04923544162256	-0.335	<0,001	0.346
	creatine + lysine	3.03073965876195	0.524	<0,001	0.804
	glutamine + unidentified	2.47349687844477	-0.281	0.002	0.367
	glutamine	2.4635611273213	-0.278	0.003	0.373
	?	2.27791543902197	0.263	0.005	0.643
	valine	2.26270609691758	0.298	0.001	0.688
	valine	2.25452820945441	0.278	0.003	0.677
	glutamine + unidentified	2.15517069821969	-0.439	<0,001	0.275
	arginine + lysine	1.88713470445034	0.355	<0,001	0.743
	unidentified	1.08256815001351	-0.452	<0,001	0.277
	unidentified	1.07507812224351	-0.426	<0,001	0.285
	3-hydroxyisobutyrate	1.06881095615025	0.357	<0,001	0.736
	valine	1.04282514551963	0.435	<0,001	0.741
	valine	1.02891509394677	0.442	<0,001	0.747
	isoleucine	1.00881430513543	0.358	<0,001	0.676
	isoleucine	0.998267123173594	0.313	<0,001	0.669
	valine	0.988254943195327	0.421	<0,001	0.728
	valine	0.978854194055427	0.397	<0,001	0.709
	(2-aminobutyrate)	0.973122029945731	0.33	<0,001	0.732
	leucine	0.965020571337362	0.416	<0,001	0.724
	leucine + isoleucine	0.94606621534797	0.266	0.004	0.626
	isoleucine	0.93177401950113	0.323	<0,001	0.686
	isoleucine	0.922526128070822	0.384	<0,001	0.714
Red wine	None p<0.01
Beer	glucose	3.88681926133124	0.242	<0,001	0.676
	glucose	3.83538264205357	0.252	0.007	0.68
	glucose + lysine + unidentified	3.74955303811773	0.258	0.005	0.718
	glucose	3.71080360873619	0.257	0.006	0.696
	glucose	3.6993392805168	0.245	0.009	0.682
	unidentified	3.67503490469169	0.249	0.007	0.735
	glucose + taurine	3.41097321137173	0.255	0.006	0.694
	glucose	3.39958531200714	0.262	0.005	0.702
	glucose	3.38605740470826	0.242	0.009	0.688
	glucose	3.25207762225098	0.254	0.006	0.688
	glucose	3.24145401143434	0.248	0.008	0.692
	glucose	3.23083040061771	0.25	0.007	0.707
	lipids/ffa + (methylguanidine)	2.83164249201853	0.378	<0,001	0.799
	lipids/ffa	2.7833394557875	0.244	0.009	0.758
	proline	2.3488414162726	0.253	0.007	0.709
	proline + unidentified	2.00131941351547	0.272	0.003	0.752
	proline + unidentified	1.99283581063312	0.256	0.006	0.705
White wine	unidentified	5.2024655677885	0.244	0.009	0.702
	unidentified	1.41648581661696	-0.248	0.008	0.294
Spirits	lactate + proline + 3-hydroxybutyrate	4.12573586142334	0.26	0.005	0.844
	unidentified	2.70645202786279	-0.265	0.004	0.207
	citrate	2.51629703713049	0.251	0.007	0.782
En grupp saknas?
