# Supplementary material for: Identification of Single and Combined Serum Metabolites Associated with Food Intake
Source: Metabolites. 2022 Sep 27;12(10):908. doi: 10.3390/metabo12100908 (PMC9607433; doi:10.3390/metabo12100908)
Supplement: Supplementary file 1 [file metabolites-12-00908-s001.zip › Suppl Table S2.xlsx]

## Sheet: Suppl table 2 
Supplemental Table S2. Reported consumption of food groups
Food/food groups	Non-consumers, n (%)	Consumers, n (%)
Soy beverage	79 (66.4)	40 (33.6)
Soy beans	115 (96.6)	4 (3.4)
Soy products	63 (52.9)	56 (47.1)
Total soy	49 (41.2)	70 (58.8)
Cruciferous vegetables	40 (33.6)	79 (66.4)
Citrus fruits and marmalade	72 (60.5)	47 (39.5)
Total citrus fruits and juices	37 (31.1)	82 (68.9)
Nuts and almonds	25 (21.0)	94 (79.0)
Red meat	87 (73.1)	32 (26.9)
Meat products/Processed meat	89 (74.8)	30 (25.2)
Poultry	95 (79.8)	24 (20.2)
Total meat	81 (68.1)	38 (31.9)
Fatty fish	102 (85.7)	17 (14.3)
Lean fish	105 (88.2)	14 (11.8)
Shellfish	107 (89.9)	12 (10.1)
Total fish and shellfish	88 (73.9)	31 (26.1)
Eggs	66 (55.5)	53 (44.5)
Milk	70 (58.8)	49 (41.2)
Fermented dairy products	57 (47.9)	62 (52.1)
Cheese	53 (44.5)	66 (55.5)
Total dairy	47 (39.5)	72 (60.5)
Beer	92 (77.3)	27 (22.7)
White wine	102 (85.7)	17 (14.3)
Spirits	112 (94.1)	7 (5.9)
